# Supplementary material for: A putative 2,3-bisphosphoglycerate-dependent phosphoglycerate mutase is involved in the virulence, carbohydrate metabolism, biofilm formation, twitching halo, and osmotic tolerance in Acidovorax citrulli
Source: Front Plant Sci. 2022 Nov 9;13:1039420. doi: 10.3389/fpls.2022.1039420 (PMC9681784; doi:10.3389/fpls.2022.1039420)
Supplement: Supplementary file 4 [file Table_3.xlsx]

## Sheet: Sheet1
Supplementary Table 3. Classification of more abundant (> 2 fold change) proteins in Ac compared with bdpmAc:Tn by COGs analysis
COG function	Accession Number	gene function	fold change	p-value	included in other group
C (Energy production and conversion)	ATG95078	NADH-quinone oxidoreductase subunit H
	ATG96465	zinc-binding alcohol dehydrogenase family protein	9.40777	0.000939175
	ATG94862	cytochrome-c oxidase, cbb3-type subunit III	3.95952	0.0438388
	ATG94864	cytochrome-c oxidase, cbb3-type subunit II	3.43414	0.00628448
	ATG94378	alcohol dehydrogenase AdhP	3.42686	0.0291668
	ATG95321	MBL fold metallo-hydrolase	3.27737	0.0127033
D (Cell cycle control, cell division, chromosome partitioning)	ATG94348	septum formation inhibitor Maf	*
	ATG94823	iron-sulfur cluster repair protein YtfE	*
	ATG96204	AAA family ATPase	2.15803	0.0351941
E (Amino Acid metabolism and transport)	ATG95285	histidinol-phosphate transaminase	*
	ATG95923	L-serine ammonia-lyase	*
F (Nucleotide metabolism and transport)	ATG93641	guanylate kinase	*
	ATG93870	2,3-bisphosphoglycerate-dependent phosphoglycerate mutase	*
	ATG95028	dUTP diphosphatase	*
G (Carbohydrate metabolism and transport)	ATG92892	gluconolactonase	*
	ATG93902	oxidoreductase	*
H (Coenzyme metabolism)	ATG94575	di-trans,poly-cis-decaprenylcistransferase	*
I (Lipid metabolism)	ATG95630	NAD(P)-dependent oxidoreductase	*
J (Translation)	ATG93492	tRNA (guanosine(37)-N1)-methyltransferase TrmD	*
	ATG96211	ribosomal RNA small subunit methyltransferase A	*
	ATG96656	tRNA 2-thiocytidine(32) synthetase TtcA	*
	ATG94496	SsrA-binding protein	2.04978	0.049441
K (Transcription)	ATG96667	N-acetyltransferase	*
L (Replication and repair)	ATG92673	DNA ligase (NAD(+)) LigA	*
	ATG92801	Tn3 family transposase	*
	ATG93018	DNA polymerase III subunit epsilon	*
	ATG93746	single-stranded-DNA-specific exonuclease RecJ	*
	ATG96450	ATP-dependent DNA helicase Rep	3.32751	0.021636
	ATG95114	replicative DNA helicase	2.06472	0.00282236
M (Cell wall/membrane/envelop biogenesis)	ATG94002	sugar-binding protein	*
	ATG94263	OmpW family protein	2.08992	0.0254144
N (Cell motility)	ATG95368	methyl-accepting chemotaxis protein	*		T
	ATG96253	methyl-accepting chemotaxis protein	2.02975	0.0296392	T
	ATG97012	pilus assembly protein PilP	*		U
P (Inorganic ion transport and metabolism)	ATG93388	aromatic ring-hydroxylating dioxygenase subunit alpha	*
	ATG93536	ABC transporter ATP-binding protein	*
	ATG93703	sn-glycerol-3-phosphate import ATP-binding protein UgpC	*
	ATG94740	ABC transporter ATP-binding protein	*
	ATG96147	CusA/CzcA family heavy metal efflux RND transporter	*
S (Function Unknown)	ATG93048	stress-induced protein	*
	ATG93292	hypothetical protein CQB05_03900	*
	ATG93469	tripartite tricarboxylate transporter substrate binding protein BugE	*
	ATG93477	stress-induced protein	*
	ATG93994	plasmid replication/partition related protein	*
	ATG95338	hypothetical protein CQB05_15975	*
	ATG96655	DUF4136 domain-containing protein	*
	ATG97115	ABC transporter substrate-binding protein	*
T (Signal Transduction)	ATG93006	PAS domain-containing sensor histidine kinase	*
	ATG96243	GGDEF domain-containing protein	*
U (Intracellular trafficing and secretion)	ATG95641	preprotein translocase subunit SecY	*
* indicate the protein is unique to Ac.
