# Supplementary material for: A putative 2,3-bisphosphoglycerate-dependent phosphoglycerate mutase is involved in the virulence, carbohydrate metabolism, biofilm formation, twitching halo, and osmotic tolerance in Acidovorax citrulli
Source: Front Plant Sci. 2022 Nov 9;13:1039420. doi: 10.3389/fpls.2022.1039420 (PMC9681784; doi:10.3389/fpls.2022.1039420)
Supplement: Supplementary file 5 [file Table_4.xlsx]

## Sheet: Sheet1
Supplementary Table 4. Classification of more abundant (> 2 fold change) proteins in bpmdAc:Tn compared with Ac by COGs analysis
COG function	Accession Number	gene function	fold change	p-value	included in other group
C (Energy production and conversion)	ATG92693	GNAT family N-acetyltransferase	*
	ATG93227	succinate dehydrogenase, cytochrome b556 subunit	*
	ATG93413	acyl-CoA dehydrogenase	*
	ATG93913	cytochrome c oxidase subunit II	*
	ATG94957	NADPH:quinone oxidoreductase	*
	ATG95495	flavin-dependent oxidoreductase	*
	ATG95651	glycerol-3-phosphate dehydrogenase/oxidase	*
	ATG96306	indolepyruvate ferredoxin oxidoreductase	*
	ATG96690	phenylalanine 4-monooxygenase	*
	ATG96854	thiol oxidoreductase	*
	ATG96900	LLM class flavin-dependent oxidoreductase	*
	ATG93699	D-3-phosphoglycerate dehydrogenase	2.00575	0.00585492
	ATG96692	4-hydroxyphenylpyruvate dioxygenase	2.17149	0.0464618
	ATG93257	acyl-CoA dehydrogenase	2.36055	0.00425927
	ATG96066	D-amino acid dehydrogenase	3.4192	0.0296662
	ATG94438	D-glycerate dehydrogenase	3.97194	0.0036006
	ATG93331	Cluster of tartrate dehydrogenase	*		E
	ATG95074	NADH-quinone oxidoreductase subunit L	2.20382	0.0174579	P
D (Cell cycle control, cell division, chromosome partitioning)	ATG92671	chromosome segregation protein SMC	*
	ATG94545	SPOR domain-containing protein	*
E (Amino Acid metabolism and transport)	ATG95065	cysteine synthase	*
	ATG95182	tryptophan 2,3-dioxygenase	*
	ATG95220	OHCU decarboxylase	*
	ATG96316	N-formylglutamate amidohydrolase	*
	ATG97096	N-acetyl-gamma-glutamyl-phosphate reductase	2.03394	0.00782434
	ATG95459	ABC transporter substrate-binding protein	2.10749	0.00356219
	ATG96361	Xaa-Pro aminopeptidase	2.18833	0.00213544
	ATG95284	imidazoleglycerol-phosphate dehydratase	2.49052	0.00201276
	ATG94324	pyridoxal phosphate-dependent aminotransferase	2.50532	0.00830799
	ATG94171	serine hydroxymethyltransferase	2.5422	4.837e-06
	ATG95282	1-(5-phosphoribosyl)-5-[(5-phosphoribosylamino)methylideneamino]imidazole-4-carboxamide isomerase	2.54477	0.0175855
	ATG96182	ABC transporter substrate-binding protein	3.40792	0.0168126
	ATG95221	peptidase M20	3.56151	0.000201036
	ATG95181	kynureninase	5.30511	0.0111793
	ATG95173	ornithine carbamoyltransferase	6.11248	0.000579568
	ATG93787	ABC transporter substrate-binding protein	2.45836	0.00571161	T
F (Nucleotide metabolism and transport)	ATG95393	bifunctional pyr operon transcriptional regulator/uracil phosphoribosyltransferase	*
	ATG95674	anthranilate phosphoribosyltransferase	*
	ATG96186	adenine phosphoribosyltransferase	*
	ATG96240	NUDIX hydrolase	*
	ATG96980	thymidylate synthase	*
	ATG96984	phosphoenolpyruvate synthase regulatory protein	*
	ATG96866	non-canonical purine NTP pyrophosphatase	4.11962	0.0175403
	ATG95265	histidine triad nucleotide-binding protein	*		G
G (Carbohydrate metabolism and transport)	ATG93224	CoA ester lyase	*
	ATG95632	SIS domain-containing protein	*
	ATG95652	carbohydrate ABC transporter substrate-binding protein	*
	ATG95983	gluconolactonase	*
	ATG96366	fructose-bisphosphate aldolase class II	2.37067	0.00422728
	ATG94062	C4-dicarboxylate ABC transporter	2.82753	0.0443705
	ATG96673	alpha,alpha-trehalose-phosphate synthase (UDP-forming)	2.84372	0.0119043
	ATG96356	type I glyceraldehyde-3-phosphate dehydrogenase	3.25573	0.00685743
	ATG95799	phosphoglycolate phosphatase	3.51133	0.0421089
H (Coenzyme metabolism)	ATG93177	glutamate--cysteine ligase	*
	ATG93203	6,7-dimethyl-8-ribityllumazine synthase	*
	ATG95029	bifunctional phosphopantothenoylcysteine decarboxylase/phosphopantothenate--cysteine ligase CoaBC	*
	ATG95140	pyridoxine 5'-phosphate synthase	*
	ATG95464	phosphomethylpyrimidine synthase ThiC	*
	ATG95634	16S rRNA (cytidine(1402)-2'-O)-methyltransferase	*
	ATG95825	malate synthase G	*
	ATG96122	precorrin-4 C(11)-methyltransferase	*
	ATG96237	riboflavin synthase	*
	ATG96296	bifunctional [glutamate--ammonia ligase]-adenylyl-L-tyrosine phosphorylase/[glutamate--ammonia-ligase] adenylyltransferase	*
	ATG94546	bifunctional tetrahydrofolate synthase/dihydrofolate synthase	2.20497	0.0386147
	ATG94985	phosphoenolpyruvate synthase	2.56908	0.00057426
	ATG94885	acetate--CoA ligase	5.52335	0.0248765
I (Lipid metabolism)	ATG92960	acetyl/propionyl/methylcrotonyl-CoA carboxylase subunit alpha	*
	ATG93582	acetyl/propionyl-CoA carboxylase subunit alpha	*
	ATG94067	enoyl-CoA hydratase	*
	ATG94574	1-deoxy-D-xylulose-5-phosphate reductoisomerase	*
	ATG94934	sterol desaturase family protein	*
	ATG96123	carboxylesterase	*
	ATG96555	enoyl-CoA hydratase	*
	ATG97024	1-acyl-sn-glycerol-3-phosphate acyltransferase	*
	ATG94289	CoA transferase subunit B	2.45537	0.00519058
	ATG92643	acetyl-CoA C-acyltransferase	2.50401	0.00790427
	ATG95418	enoyl-CoA hydratase	3.80656	0.00348055
	ATG96632	3-hydroxybutyryl-CoA dehydrogenase	3.82495	0.0137415
	ATG94290	CoA transferase subunit A	4.8589	0.0112696
	ATG94809	3-hydroxybutyrate dehydrogenase	2.79531	0.0323425	Q
J (Translation)	ATG92986	50S ribosomal protein L3 N(5)-glutamine methyltransferase	*
	ATG95932	Asp-tRNA(Asn)/Glu-tRNA(Gln) amidotransferase GatCAB subunit C	*
	ATG96360	nucleotidyltransferase family protein	*		M
K (Transcription)	ATG93642	DNA-directed RNA polymerase subunit omega	*
	ATG94100	XRE family transcriptional regulator	*
	ATG94890	DNA-binding response regulator	*
	ATG95456	IclR family transcriptional regulator	*
	ATG96529	DNA-binding response regulator	*
	ATG96581	DNA-binding response regulator	*
	ATG94807	bifunctional (p)ppGpp synthetase/guanosine-3',5'-bis(diphosphate) 3'-pyrophosphohydrolase	*		T
L (Replication and repair)	ATG92823	single-stranded DNA-binding protein	*
	ATG93490	CoA pyrophosphatase	*
	ATG95593	ATP-dependent endonuclease	*
	ATG95813	RNA methyltransferase	*
	ATG96268	DNA-protecting protein DprA	3.03976	0.00115171	U
M (Cell wall/membrane/envelop biogenesis)	ATG93815	hypothetical protein CQB05_07060	*
	ATG94029	bifunctional N-acetylglucosamine-1-phosphate uridyltransferase/glucosamine-1-phosphate acetyltransferase	*
	ATG94386	outer membrane protein assembly factor BamD	*
	ATG94567	lipid-A-disaccharide synthase	*
	ATG96291	RND transporter	*
	ATG96507	hypothetical protein CQB05_22870	*
	ATG97147	hypothetical protein CQB05_24200	*
	ATG94960	gamma-glutamyltransferase family protein	2.23709	0.0082473
	ATG95276	penicillin-binding protein activator LpoB	2.29095	0.0333153
	ATG96681	lytic transglycosylase	2.51498	0.00502137
	ATG95273	UDP-glucose 4-epimerase GalE	2.9985	0.020275
	ATG96580	RND transporter	*		U
N (Cell motility)	ATG96505	motility protein MotB	*
	ATG96977	type VI secretion system protein TssL	*
	ATG93031	methyl-accepting chemotaxis protein	*		T
	ATG93311	chemotaxis protein	*		T
	ATG93503	methyl-accepting chemotaxis protein	*		T
	ATG95814	methyl-accepting chemotaxis protein	*		T
	ATG96536	chemotaxis protein CheD	*		T
	ATG97068	hypothetical protein CQB05_19715	*		T
	ATG94949	type IV pilus biogenesis/stability protein PilW	*		U
	ATG95481	hypothetical protein CQB05_16795	*		U
	ATG95626	type IV pili twitching motility protein PilT	3.43434	0.00677751	U
O (Post-translational modification, protein turnover, chaperone functions)	ATG96479	glutathione S-transferase	*
	ATG97141	glutathione S-transferase	*
	ATG94899	type VI secretion system ATPase TssH	2.27306	0.0153257
P (Inorganic ion transport and metabolism)	ATG92861	phosphate ABC transporter ATP-binding protein PstB	*
	ATG93845	MFS transporter	*
	ATG94991	bacterioferritin	*
	ATG95176	ferrous iron transporter B	*
	ATG95318	iron donor protein CyaY	*
	ATG95657	ABC transporter ATP-binding protein	*
	ATG95944	MBL fold metallo-hydrolase	*
	ATG96036	salicylate hydroxylase	*
	ATG96084	nitrate ABC transporter ATP-binding protein	*
	ATG96708	sulfurtransferase	*
Q (Secondary Structure)	ATG93447	carboxymethylenebutenolidase	*
	ATG93886	FAA hydrolase family protein	*
	ATG95918	MCE family protein	*
	ATG96035	salicylate hydroxylase	*
	ATG95907	dienelactone hydrolase family protein	6.97894	2.97866e-05
S (Function Unknown)	ATG92816	hypothetical protein CQB05_01070	*
	ATG92904	molybdopterin-dependent oxidoreductase	*
	ATG92939	NADPH-dependent oxidoreductase	*
	ATG93075	hypothetical protein CQB05_02625	*
	ATG93169	ribosome biogenesis GTPase YlqF	*
	ATG93223	hypothetical protein CQB05_03520	*
	ATG93472	hypothetical protein CQB05_05010	*
	ATG93682	blue light sensor protein	*
	ATG93852	DUF3460 domain-containing protein	*
	ATG93943	tripartite tricarboxylate transporter substrate binding protein	*
	ATG94175	hypothetical protein CQB05_09130	*
	ATG94178	HAD family hydrolase	*
	ATG94206	amine oxidase	*
	ATG94237	hypothetical protein CQB05_09480	*
	ATG94373	hypothetical protein CQB05_10270	*
	ATG94490	DNA-binding protein	*
	ATG94628	DUF2158 domain-containing protein	*
	ATG94646	hypothetical protein CQB05_11930	*
	ATG94654	hypothetical protein CQB05_11970	*
	ATG94679	ADP-ribosyl-(dinitrogen reductase) hydrolase	*
	ATG94794	hypothetical protein CQB05_12755	*
	ATG94808	alpha/beta hydrolase	*
	ATG94931	hypothetical protein CQB05_13580	*
	ATG95045	tripartite tricarboxylate transporter substrate binding protein BugE	*
	ATG95248	tripartite tricarboxylate transporter permease	*
	ATG95414	MOSC domain-containing protein	*
	ATG95724	hypothetical protein CQB05_18210	*
	ATG95817	lipopolysaccharide transport periplasmic protein LptA	*
	ATG95863	DUF493 domain-containing protein	*
	ATG96185	hypothetical protein CQB05_20895	*
	ATG96189	3-deoxy-D-manno-octulosonate 8-phosphate phosphatase	*
	ATG96232	spermidine synthase	*
	ATG96256	ABC transporter substrate-binding protein	*
	ATG96599	FAD-dependent oxidoreductase	*
	ATG97072	hypothetical protein CQB05_19925	*
	ATG97084	hypothetical protein CQB05_20725	*
	ATG97126	cys-tRNA(pro)/cys-tRNA(cys) deacylase	*
	ATG93663	dynamin family protein	2.00252	0.0180092
	ATG96267	LysM peptidoglycan-binding domain-containing protein	2.0713	0.00350407
	ATG93579	polyisoprenoid-binding protein	2.08318	0.02558
	ATG94441	Phasin (PHA-granule associated protein)	2.18754	0.0187411
	ATG95516	amidohydrolase	2.34117	0.0497554
	ATG96464	Ala-tRNA(Pro) hydrolase	2.5644	0.0430545
	ATG95508	hypothetical protein CQB05_16945	2.81942	0.00368885
	ATG96538	ABC transporter ATP-binding protein	3.36612	0.00436677
	ATG96260	YbhB/YbcL family Raf kinase inhibitor-like protein	3.80146	0.00294107
	ATG96230	hypothetical protein CQB05_21140	3.98011	0.00317053
T (Signal Transduction)	ATG93196	DNA-binding protein	*
	ATG93626	hybrid sensor histidine kinase/response regulator	*
	ATG96484	HDOD domain-containing protein	*
V (Defense mechanisms)	ATG93743	lipoprotein-releasing system ATP-binding protein LolD	*
	ATG95294	ABC transporter ATP-binding protein	*
	ATG94251	LD-carboxypeptidase	2.16688	0.0383608
* indicate the protein is unique to AcΔbdpmAc.
